# Supplementary material for: Antibodies Targeting the Cell Wall Induce Protection against Virulent Mycobacterium bovis Infection
Source: Microbiol Spectr. 2023 Feb 27;11(2):e03431-22. doi: 10.1128/spectrum.03431-22 (PMC10100962; doi:10.1128/spectrum.03431-22)
Supplement: Supplemental file 2 — Table S1. Download spectrum.03431-22-s0002.xlsx, XLSX file, 0.01 MB [file spectrum.03431-22-s0002.xlsx]

## Sheet: Table S1
Sample	Total Reads Pairs a	Aligned Reads Pairs b	IGH		IGL
			Aligned Reads Pairs b	In-frame #	Aligned Reads Pairs b	In-frame #
Control-1	29195336	18412747(63.07%)	8722576(47.37%)	7272684(92.70%)	9690171(52.63%)	8782280(92.08%)
Control-2	26900484	19578059(72.78%)	8343907(42.62%)	6892602(92.84%)	11234152(57.38%)	10328843(93.65%)
BCG-CW-1	25902905	18264097(70.51%)	5785423(31.68%)	4862230(91.86%)	12478674(68.32%)	11545414(93.79%)
BCG-CW-2	25906433	18129682(69.98%)	4806977(26.51%)	4012454(91.81%)	13322705(73.49%)	12350697(93.86%)
BCG-CW-3	26560163	18365412(69.15%)	5796311(31.56%)	4926274(92.37%)	12569101(68.44%)	11462152(92.35%)
C68004-CW-1	28510901	21440087(75.20%)	7998165(37.30%)	6762972(93.52%)	13441922(62.70%)	12392470(93.70%)
C68004-CW-2	22271319	15939561(71.57%)	5964173(37.42%)	5028893(91.39%)	9975388(62.58%)	8983249(91.37%)
C68004-CW-3	26888429	19171437(71.30%)	5531465(28.85%)	4656523(92.02%)	13639972(71.15%)	11437238(84.80%)
Summary of the BCR sequencing. The raw data were contrasted with IMGT database (Mari-Paule Lefranc 2015) by MiXCR software (V3.0.3, Bolotin DA 2015). a The number of Reads Pairs used for contrasting. b The number of Reads Pairs aligned to the BCR and its proportion in the total reads pairs. The alignment ratio with the reference gene sequence of the same species more than 60% is qualified. c The …
