# Supplementary material for: Antibodies Targeting the Cell Wall Induce Protection against Virulent Mycobacterium bovis Infection
Source: Microbiol Spectr. 2023 Feb 27;11(2):e03431-22. doi: 10.1128/spectrum.03431-22 (PMC10100962; doi:10.1128/spectrum.03431-22)
Supplement: Supplemental file 3 — Table S2. Download spectrum.03431-22-s0003.xlsx, XLSX file, 0.01 MB [file spectrum.03431-22-s0003.xlsx]

## Sheet: Table S2
Subclass	VGeneAllele	DGeneAllele	JGeneAllele	nSeqCDR3	aaSeqCDR3
IGH	IGHV6-3	IGHD2-1	IGHJ2	TGCACAGGCTATGGTAACTACTGG	CTGYGNYW
	IGHV1-42	IGHD1-1	IGHJ1	TGTGCAAGAGAGGACTACGGTAGTAGCCCCTGGTACTTCGATGTCTGG	CAREDYGSSPWYFDVW
	IGHV14-2	Na	IGHJ2	TGTGCTAGAGACGAGGACTACTGG	CARDEDYW
	IGHV1-26	IGHD1-3	IGHJ3	TGTGCAAGAGGACCACTCCCGTTTGCTTACTGG	CARGPLPFAYW
	IGHV3-6	IGHD1-3	IGHJ3	TGTGGGCGACGGACTTTTATTGATTCCTGG	CGRRTFIDSW
	IGHV6-6	IGHD2-3	IGHJ3	TGTACCAGGGATGGTTACTACGCCTGGTTTGCTTACTGG	CTRDGYYAWFAYW
	IGHV1-56	IGHD1-1	IGHJ2	TGTGCAAGATTTATTACGGTAGTAGCTACTGACTACTGG	CARFITVVATDYW
	IGHV1-52	IGHD1-1	IGHJ2	TGTGCAAGTTACGGTAGGGGGGGCTACTGG	CASYGRGGYW
	IGHV1-62-2	IGHD4-1	IGHJ3	TGTGCAAGACACGGTTATGCTAACTTCCTTGTTTACTGG	CARHGYANFLVYW
	IGHV1-58	IGHD1-1	IGHJ1	TGTGCGAGAGAGCCCATTGCTACGGTGCTGACTGCGGGGTACTTCGATGTCTGG	CAREPIATVLTAGYFDVW
	IGHV1S130	IGHD1-1	IGHJ1	TGTGCAAGAAGGTACTACGGTAGTAGCTACTGGTACTTCGATGTCTGG	CARRYYGSSYWYFDVW
	IGHV7-3	IGHD1-1	IGHJ2	TGTGCAAGATATAATTACTACGGTAGTAGCTACTACTTTGACTACTGG	CARYNYYGSSYYFDYW
	IGHV1-69	IGHD1-1	IGHJ1	TGTGCAAGAAGGTACTACGGTAGTAGCTACTGGTACTTCGATGTCTGG	CARRYYGSSYWYFDVW
IGL	IGKV6-25	IGHD2-4	IGKJ5	TGTCAGAATGATCATAGTTATCCTCTCACGTTC	CQNDHSYPLTF
	IGKV8-24	Na	IGKJ1	TGTCAGCAACATTATAGCACTCCTCCCACGTTC	CQQHYSTPPTF
	IGKV3-12	Na	IGKJ1	TGTCAGCACAGTAGGGAGCTTCCGTGGACGTTT	CQHSRELPWTF
	IGKV4-59	Na	IGKJ2	TGCCAGCAGTGGAATTATCCTCTTATCACGTTC	CQQWNYPLITF
	IGKV4-59	Na	IGKJ5	TGCCAGCAGTGGAATACTAACCCTCTCACGTTC	CQQWNTNPLTF
	IGKV8-28	Na	IGKJ1	TGTCAGAATGATCATAGTTATCCTCTGACGTTC	CQNDHSYPLTF
	IGKV1-110	Na	IGKJ4	TGCTCTCAAAGTACACATGTTCCATTCACGTGC	CSQSTHVPFTC
	IGKV2-109	Na	IGKJ5	TGTCAACAACTTGTAGAGTATCCGCTCACGTTC	CQQLVEYPLTF
	IGKV1-88	Na	IGKJ1	TGCTTACAAGATACACATCAGCCGTGGACGTTC	CLQDTHQPWTF
	IGKV4-59	Na	IGKJ2	TGCCACCAGTGGAGTAGTAACCCGTACACGTTC	CHQWSSNPYTF
	IGKV4-70	Na	IGKJ2	TGCCATCAGCGGAGTAGTTACCCGGACACGTTC	CHQRSSYPDTF
	IGKV13-84	Na	IGKJ5	TTTCAACAGTATTGGAGTACTCCGCTCACGTTC	FQQYWSTPLTF
	IGKV14-100	Na	IGKJ5	TGTGTACAGTATGCTCAGTTTCCTCGGACGTTC	CVQYAQFPRTF
	IGKV8-30	Na	IGKJ1	TGTCAGCAATACCTCTCCTCGTGGACGTTC	CQQYLSSWTF
	IGKV4-59	Na	IGKJ4	TGTCAGCAGTGGAGTAGTAACCCACCCACGTTC	CQQWSSNPPTF
	IGKV17-127	Na	IGKJ5	TGTTTGCAAAGTGATAACATGCCGCTCGCGTTC	CLQSDNMPLAF
	IGKV8-21	Na	IGKJ2	TGCGAGCAATCTTATAATCTGTACACGTTC	CEQSYNLYTF
	IGKV4-59	Na	IGKJ1	TGCCAGCAGTACAGTGGTTACCCGTGGACGTTC	CQQYSGYPWTF
	IGKV4-80	Na	IGKJ5	TGCCATCAGTGGAGTAGTAACCCACCCACGTTC	CHQWSSNPPTF
	IGKV4-91	Na	IGKJ4	TGCCAGCAGGGTAGCAGTATACCATTCACGTTC	CQQGSSIPFTF
	IGKV1-135	Na	IGKJ5	TGTTGGCAAGGTACGCTTTTGCCGCTCACGTTC	CWQGTLLPLTF
	IGLV1	Na	IGLJ1	TTTGCTATATGGTACAGCAACCATTTGGTGTTC	FAIWYSNHLVF
	IGKV5-43	Na	IGKJ5	TGTCAACAGAGTAAGAGCTGGCCGCTCACGTTC	CQQSKSWPLTF
	IGKV2-137	Na	IGKJ1	TGCTCTCAAAGTACACATGTTCCGTGGACGTTC	CSQSTHVPWTF
	IGKV6-15	Na	IGKJ5	TGTCAACAATATAACACCTATCCTCTCACGTTC	CQQYNTYPLTF
	IGKV3-10	Na	IGKJ1	TGTCAGCAAAATAATGAGGATCCGCTCACGTTC	CQQNNEDPLTF
	IGKV2-109	Na	IGKJ1	TGTGCTCAATATCTAGAACTTCCTCGGACGTTC	CAQYLELPRTF
	IGKV2-112	Na	IGKJ5	TGGCAACAACTTGTAGAGTATCCGCTCACGTTC	WQQLVEYPLTF
	IGKV6-25	Na	IGKJ1	TGTCAGCAACATTATTCCACTCCGTGGACGTTC	CQQHYSTPWTF
	IGKV1-110	Na	IGKJ1	TGCTCTCAAAGTACACTTGTTCCTCCGTGGACGTTC	CSQSTLVPPWTF
	IGLV1	Na	IGLJ1	TGTGCTCTGTGGTACAGCGACCACTGGGTGTTC	CALWYSDHWVF
	IGKV10-96	Na	IGKJ2	TGCCAACAGGGTAATTCGCTTCCTCCCACGTTC	CQQGNSLPPTF
	IGKV8-24	Na	IGKJ5	TGTCAGCAACATTATGGCACTCCTCTCACGTTC	CQQHYGTPLTF
	IGKV14-111	Na	IGKJ1	TGTCTACAGTATGATGAGTGTCCTCCGACGTTC	CLQYDECPPTF
	IGKV16-104	Na	IGKJ5	TGTCAACAGCATAATGAATACACGCTCACGTTC	CQQHNEYTLTF
	IGKV6-23	Na	IGKJ4	TGTCAGCAATATAGCAACTATCCCTTCACGTTC	CQQYSNYPFTF
	IGKV13-84	Na	IGKJ5	TGTCAACATTATTGGAGTACTCCGCTCACGTTC	CQHYWSTPLTF
	IGLV1	Na	IGLJ1	TGTACTCTATGGTACAACAACCATTGGGTGTTC	CTLWYNNHWVF
	IGKV10-96	Na	IGKJ2	TGCCAACAGGGTAATACGCATCCGTACACGTTC	CQQGNTHPYTF
	IGKV6-15	IGHD1-3	IGKJ2	TGCAAGCAATCTTATAATCTGTACACGTTC	CKQSYNLYTF
	IGKV3-5	Na	IGKJ1	TGTCAGCAAAGTACTGAGGATCCTCCGACGTTC	CQQSTEDPPTF
	IGKV1-135	Na	IGKJ1	TGCTGGCAAGGTACACATTTTCCGAGGACGTTC	CWQGTHFPRTF
	IGKV10-96	Na	IGKJ2	TGCCAACAGGTTAATACGCTTCCGTTCACGTTC	CQQVNTLPFTF
	IGKV8-30	Na	IGKJ1	TGTCAGCAATATTATAGCTATCCTCTCACGTTC	CQQYYSYPLTF
	IGKV1-117	Na	IGKJ5	TGCTTTCAAGGTTCATATGTTCCTCCCACGTTC	CFQGSYVPPTF
	IGKV4-72	Na	IGKJ5	TGCCAGCTGTGGAGTAGTAACCCACTCACGTTC	CQLWSSNPLTF
	IGKV8-30	Na	IGKJ5	TGTCAGCAATATTATCGTTATCCGCTCACGTTC	CQQYYRYPLTF
	IGKV8-28	Na	IGKJ5	TGTCAGCAACATTATAGTACTCCTCCCACGTTC	CQQHYSTPPTF
	IGKV2-109	IGHD2-14	IGKJ1	TGCTGGCAAGGTACACATTTTCCTCGGACGTTC	CWQGTHFPRTF
	IGKV1-135	IGHD1-1	IGKJ5	TGTCAGCAATATTATAGCTATCCGCTCACGTTC	CQQYYSYPLTF
	IGKV8-28	IGHD1-1	IGKJ5	TGTCAGCAACATTATAGCACTCCTCTCACGTTC	CQQHYSTPLTF
	IGKV10-94	Na	IGKJ5	TGTCAGCAGTACAGTAAGCTTCCGCTCACGTTC	CQQYSKLPLTF
	IGKV1-135	Na	IGKJ5	TGCTGGCAAGGTACACATTTTCCTTACACGTTC	CWQGTHFPYTF
	IGKV1-117	Na	IGKJ1	TGCTTTCAAGGTTTACATGTTCCTCCGACGTTC	CFQGLHVPPTF
	IGKV1-135	Na	IGKJ4	TGCGTGCAAGGTACACATTTTCCATTCACGTTC	CVQGTHFPFTF
	IGKV2-109	Na	IGKJ2	TGTTCTCAAAATCTAGAACTTCCTTACACGTTC	CSQNLELPYTF
	IGKV13-85	Na	IGKJ5	TGTCAACAGTATTGGAGTCCTCCGCTCACGTTC	CQQYWSPPLTF
	IGKV1-135	IGHD3-2	IGKJ5	TGTATGCAACATCTAGAATATCCGCTCACGTTC	CMQHLEYPLTF
	IGKV8-21	Na	IGKJ1	TGCAAGCAATCTTATAGTCTTCGGACGTTC	CKQSYSLRTF
	IGKV6-15	Na	IGKJ2	TGTCAGAATGATCATAGTTATCCGTACACGTTC	CQNDHSYPYTF
	IGKV8-30	Na	IGKJ5	TGTCAGCAATATTGTAGCTATCCTCTCACGTTC	CQQYCSYPLTF
	IGKV2-109	Na	IGKJ2	TGTGCTCAAACTCTAGATCTTCCGTACACGTTC	CAQTLDLPYTF
	IGKV3-7	Na	IGKJ2	TGTCAGCACAGTTGGGAGATTCCGTACACGATC	CQHSWEIPYTI
	IGKV4-51	Na	IGKJ5	TGCCAGCAGTGGAGTGGTAACCCGCTCACGTTC	CQQWSGNPLTF
	IGKV13-84	Na	IGKJ5	TGTCAACAGTATTGGAGTACTCCGCTCATGTTC	CQQYWSTPLMF
	IGKV4-68	Na	IGKJ2	TGCCAGCAGTGGAGTACTAACCCATACACGTTC	CQQWSTNPYTF
	IGKV4-59	Na	IGKJ5	TGCCAGCAGTGGAGTAGTAACCCACTCACGTTT	CQQWSSNPLTF
	IGKV3-7	Na	IGKJ1	TGTCAGCAAAGTAAGGAGGTTCCTCGGACGTTC	CQQSKEVPRTF
	IGKV4-86	Na	IGKJ2	TGCCAACAGTGGAATTATCCTCTTATCACGTTC	CQQWNYPLITF
Sequence detail of B-cell clones shared between BCG-CW and C68004-CW group. The abundance threshold was 0.00001%. The shared sequences unique to BCG-CW and C68004-CW with abundance exceeding the threshold were listed. VGeneAllele: Allele information of V gene; DGeneAllele: allele information of D gene; JGeneAllele: Allele information of J gene; NSeqCDR3: nucleotide sequence of CDR3 region compose…
